# Supplementary material for: Nutritional and Physiological Properties of Thymbra spicata: In Vitro Study Using Fecal Fermentation and Intestinal Integrity Models
Source: Nutrients. 2024 Feb 21;16(5):588. doi: 10.3390/nu16050588 (PMC10934825; doi:10.3390/nu16050588)
Supplement: Supplementary file 1 [file nutrients-16-00588-s001.zip]

Archive with 1 entries (1 files):
- nutrients-2814511-supplementary.pdf
